# Supplementary material for: Electrochemical DNA Sensor Based on Poly(Azure A) Obtained from the Buffer Saturated with Chloroform
Source: Sensors (Basel). 2021 Apr 22;21(9):2949. doi: 10.3390/s21092949 (PMC8122775; doi:10.3390/s21092949)
Supplement: Supplementary file 1 [file sensors-21-02949-s001.zip]

Archive with 1 entries (1 files):
- sensors-1186911-supplementary.pdf
